# Supplementary material for: miR-1306 Mediates the Feedback Regulation of the TGF-β/SMAD Signaling Pathway in Granulosa Cells
Source: Cells. 2019 Mar 31;8(4):298. doi: 10.3390/cells8040298 (PMC6523565; doi:10.3390/cells8040298)
Supplement: Supplementary file 1 [file cells-08-00298-s001.zip]

Archive with 6 entries (4 files):
- cells-442898-supplementary/Supplementary File/
- cells-442898-supplementary/Supplementary File/Supplementary Figure Legends.docx
- cells-442898-supplementary/Supplementary File/Supplementary Table legends.docx
- cells-442898-supplementary/Supplementary File/~$pplementary Figure Legends.docx
- cells-442898-supplementary/~$nuscript.v9.docx
- cells-442898-supplementary/
